# Supplementary material for: Wearable Localized Surface Plasmon Resonance-Based Biosensor with Highly Sensitive and Direct Detection of Cortisol in Human Sweat
Source: Biosensors (Basel). 2023 Jan 24;13(2):184. doi: 10.3390/bios13020184 (PMC9953546; doi:10.3390/bios13020184)
Supplement: Supplementary file 1 [file biosensors-13-00184-s001.zip]

Archive with 1 entries (1 files):
- biosensors-2107872-supplementary.pdf
